# Supplementary material for: BCG-Vaccinated Children with Contact to Tuberculosis Patients Show Delayed Conversion of Mycobacterium tuberculosis-Specific IFN-γ Release
Source: Vaccines (Basel). 2023 Apr 17;11(4):855. doi: 10.3390/vaccines11040855 (PMC10146292; doi:10.3390/vaccines11040855)
Supplement: Supplementary file 1 [file vaccines-11-00855-s001.zip]

Archive with 1 entries (1 files):
- vaccines-2290182-supplementary.pdf
